# Supplementary material for: Reduction of RUNX1 transcription factor activity by a CBFA2T3-mimicking peptide: application to B cell precursor acute lymphoblastic leukemia
Source: J Hematol Oncol. 2021 Mar 20;14:47. doi: 10.1186/s13045-021-01051-z (PMC7981807; doi:10.1186/s13045-021-01051-z)
Supplement: Supplementary file 3 — Additional file 3: Table S3. Analysis of Motif Enrichment for CBFA2T3 regions in REH cells. Table S4. Analysis of Motif Enrichment for CBFA2T3 regions in Nalm6 cells. [file 13045_2021_1051_MOESM3_ESM.xlsx]

## Sheet: S3 AME REH
	TABLE S3. Analysis of Motif Enrichment by AME for CBFA2T3 regions in REH cells for the suite MEME ( http://meme-suite.org//doc/ame-output-format.html.)
rank	motif_DB	motif_ID	motif_alt_ID	consensus	p-value	adj_p-value	E-value	tests	FASTA_max	pos	neg	PWM_min	TP	%TP	FP	%FP
1	db/HUMAN/HOCOMOCOv11_core_HUMAN_mono_meme_format.meme	ERG_HUMAN.H11MO.0.A		RRRSAGGAAGYGG	1.77e-21	1.60e-18	6.42e-16	907	5587	5587	5587	1.15	554	9.92	291	5.21
2	db/HUMAN/HOCOMOCOv11_core_HUMAN_mono_meme_format.meme	ETS1_HUMAN.H11MO.0.A		RRRCMGGAAGTGG	1.62e-17	1.13e-14	4.53e-12	699	5587	5587	5587	1.12	444	7.95	232	4.15
3	db/HUMAN/HOCOMOCOv11_core_HUMAN_mono_meme_format.meme	LYL1_HUMAN.H11MO.0.A		CCAKCTGYTYYCTB	1.24e-17	2.91e-14	1.17e-11	2343	5587	5587	5587	2.89	566	10.13	324	5.80
4	db/HUMAN/HOCOMOCOv11_core_HUMAN_mono_meme_format.meme	ETV2_HUMAN.H11MO.0.B		RRARRCAGGAARYRGS	7.38e-17	3.42e-14	1.37e-11	463	5587	5587	5587	1.22	302	5.41	134	2.40
5	db/HUMAN/HOCOMOCOv11_core_HUMAN_mono_meme_format.meme	ETV4_HUMAN.H11MO.0.B		VRCAGGAARBR	2.87e-17	4.57e-14	1.83e-11	1592	5587	5587	5587	1.68	659	11.80	400	7.16
6	db/HUMAN/HOCOMOCOv11_core_HUMAN_mono_meme_format.meme	FLI1_HUMAN.H11MO.0.A		SRRGGMAGGAAGGRRRGR	1.88e-16	1.69e-13	6.77e-11	898	5587	5587	5587	4.34	308	5.51	140	2.51
7	db/HUMAN/HOCOMOCOv11_core_HUMAN_mono_meme_format.meme	ETV1_HUMAN.H11MO.0.A		SRCCGGAAGYG	5.35e-16	2.90e-13	1.16e-10	543	5587	5587	5587	1.18	332	5.94	159	2.85
8	db/HUMAN/HOCOMOCOv11_core_HUMAN_mono_meme_format.meme	ETS2_HUMAN.H11MO.0.B		RDVRGGAARVRRR	2.00e-16	3.42e-13	1.37e-10	1707	5587	5587	5587	4.51	388	6.94	197	3.53
9	db/HUMAN/HOCOMOCOv11_core_HUMAN_mono_meme_format.meme	ETV5_HUMAN.H11MO.0.C		RRRSAGGAARDGRV	3.52e-15	5.97e-12	2.39e-9	1697	5587	5587	5587	4.08	404	7.23	216	3.87
10	db/HUMAN/HOCOMOCOv11_core_HUMAN_mono_meme_format.meme	ELF5_HUMAN.H11MO.0.A		VGRASSAGGAAGTRV	2.49e-14	1.68e-11	6.73e-9	674	5587	5587	5587	1.09	430	7.70	241	4.31
11	db/HUMAN/HOCOMOCOv11_core_HUMAN_mono_meme_format.meme	TAF1_HUMAN.H11MO.0.A		RARRWGGCGGMGGMGR	2.52e-14	2.77e-11	1.11e-8	1102	5587	5587	5587	2.38	373	6.68	198	3.54
12	db/HUMAN/HOCOMOCOv11_core_HUMAN_mono_meme_format.meme	E2F7_HUMAN.H11MO.0.B		GDGGCGGGAARDR	1.61e-13	2.10e-10	8.41e-8	1300	5587	5587	5587	1.05	772	13.82	525	9.40
13	db/HUMAN/HOCOMOCOv11_core_HUMAN_mono_meme_format.meme	MAZ_HUMAN.H11MO.0.A		GGGGGAGGGGGDGRGRRRGRRG	3.73e-13	4.41e-10	1.77e-7	1183	5587	5587	5587	2.9	520	9.31	320	5.73
14	db/HUMAN/HOCOMOCOv11_core_HUMAN_mono_meme_format.meme	KLF6_HUMAN.H11MO.0.A		GSRRGGGHGGGGMHGGGRV	1.21e-12	1.63e-9	6.53e-7	1350	5587	5587	5587	3.02	475	8.50	288	5.15
15	db/HUMAN/HOCOMOCOv11_core_HUMAN_mono_meme_format.meme	ELF2_HUMAN.H11MO.0.C		RAVCCGGAAGTGR	4.40e-12	2.51e-9	1.01e-6	570	5587	5587	5587	1.77	250	4.47	121	2.17
16	db/HUMAN/HOCOMOCOv11_core_HUMAN_mono_meme_format.meme	NRF1_HUMAN.H11MO.0.A		CWSTGCGCATGCGCRDS	6.00e-11	5.22e-9	2.09e-6	87	5587	5587	5587	7.47	48	0.86	4	0.07
17	db/HUMAN/HOCOMOCOv11_core_HUMAN_mono_meme_format.meme	VEZF1_HUMAN.H11MO.0.C		GGRRRRGRRGGAGGGGGRGRRR	4.42e-12	5.87e-9	2.35e-6	1329	5587	5587	5587	2.85	556	9.95	358	6.41
18	db/HUMAN/HOCOMOCOv11_core_HUMAN_mono_meme_format.meme	FEV_HUMAN.H11MO.0.B		GCVGGAAGYG	5.46e-12	1.08e-8	4.34e-6	1983	5587	5587	5587	1.6	655	11.72	441	7.89
19	db/HUMAN/HOCOMOCOv11_core_HUMAN_mono_meme_format.meme	E2F3_HUMAN.H11MO.0.A		DDGGCGGGAAA	2.17e-11	2.97e-8	1.19e-5	1373	5587	5587	5587	1.12	741	13.26	520	9.31
20	db/HUMAN/HOCOMOCOv11_core_HUMAN_mono_meme_format.meme	GABPA_HUMAN.H11MO.0.A		GVVRCCGGAAGTGV	8.61e-11	3.36e-8	1.35e-5	390	5587	5587	5587	1.21	232	4.15	115	2.06
21	db/HUMAN/HOCOMOCOv11_core_HUMAN_mono_meme_format.meme	ZN467_HUMAN.H11MO.0.C		GGGGAGGGGRRGGRGRRGGRRR	7.91e-11	5.82e-8	2.33e-5	735	5587	5587	5587	3.09	333	5.96	190	3.40
22	db/HUMAN/HOCOMOCOv11_core_HUMAN_mono_meme_format.meme	MYOD1_HUMAN.H11MO.0.A		VCAGCTGYYBCYGBC	8.97e-11	6.65e-8	2.66e-5	741	5587	5587	5587	1.08	454	8.13	286	5.12
23	db/HUMAN/HOCOMOCOv11_core_HUMAN_mono_meme_format.meme	TFE2_HUMAN.H11MO.0.A		SMCAGCTGCWB	7.45e-11	6.72e-8	2.69e-5	902	5587	5587	5587	33.6	128	2.29	45	0.81
24	db/HUMAN/HOCOMOCOv11_core_HUMAN_mono_meme_format.meme	ZBT17_HUMAN.H11MO.0.A		SRRGGWGGGGGAGGGGMRR	5.09e-11	7.29e-8	2.92e-5	1432	5587	5587	5587	7.08	336	6.01	191	3.42
25	db/HUMAN/HOCOMOCOv11_core_HUMAN_mono_meme_format.meme	BHA15_HUMAN.H11MO.0.B		SSAGCAGCTGG	1.07e-10	1.04e-7	4.17e-5	969	5587	5587	5587	11.1	213	3.81	102	1.83
26	db/HUMAN/HOCOMOCOv11_core_HUMAN_mono_meme_format.meme	ASCL1_HUMAN.H11MO.0.A		CHVCASCTGCYBYY	1.44e-10	1.41e-7	5.67e-5	980	5587	5587	5587	10.9	240	4.30	122	2.18
27	db/HUMAN/HOCOMOCOv11_core_HUMAN_mono_meme_format.meme	MYF6_HUMAN.H11MO.0.C		CASCTGC	2.26e-10	2.11e-7	8.45e-5	933	5587	5587	5587	21	179	3.20	80	1.43
28	db/HUMAN/HOCOMOCOv11_core_HUMAN_mono_meme_format.meme	ELF1_HUMAN.H11MO.0.A		VRACCCGGAAGTGS	6.16e-10	2.64e-7	1.06e-4	429	5587	5587	5587	2.08	189	3.38	89	1.59
29	db/HUMAN/HOCOMOCOv11_core_HUMAN_mono_meme_format.meme	IRF3_HUMAN.H11MO.0.B		RAAARGGAAAVDGAAASDGA	4.53e-10	2.89e-7	1.16e-4	639	5587	5587	5587	27.5	82	1.47	21	0.38
30	db/HUMAN/HOCOMOCOv11_core_HUMAN_mono_meme_format.meme	PATZ1_HUMAN.H11MO.0.C		GGGGMGGGGGMKGGRRVGGVRG	2.28e-10	2.92e-7	1.17e-4	1283	5587	5587	5587	1.49	670	11.99	470	8.41
31	db/HUMAN/HOCOMOCOv11_core_HUMAN_mono_meme_format.meme	BC11A_HUMAN.H11MO.0.A		RAAAGAGGAAGTGARAV	2.68e-10	3.44e-7	1.38e-4	1285	5587	5587	5587	2.35	454	8.13	290	5.19
32	db/HUMAN/HOCOMOCOv11_core_HUMAN_mono_meme_format.meme	HTF4_HUMAN.H11MO.0.A		DSCAGSTGKG	4.04e-10	6.69e-7	2.68e-4	1654	5587	5587	5587	18.8	158	2.83	67	1.20
33	db/HUMAN/HOCOMOCOv11_core_HUMAN_mono_meme_format.meme	MYOG_HUMAN.H11MO.0.B		CHSCAGCTGYYYB	9.50e-10	7.29e-7	2.92e-4	767	5587	5587	5587	8.16	239	4.28	126	2.26
34	db/HUMAN/HOCOMOCOv11_core_HUMAN_mono_meme_format.meme	ITF2_HUMAN.H11MO.0.C		DGCAGSTGKS	4.09e-10	7.48e-7	3.00e-4	1831	5587	5587	5587	7.1	324	5.80	188	3.36
35	db/HUMAN/HOCOMOCOv11_core_HUMAN_mono_meme_format.meme	NFAC3_HUMAN.H11MO.0.B		TGGAAAAHY	1.32e-9	8.89e-7	3.56e-4	672	5587	5587	5587	1.13	380	6.80	236	4.22
36	db/HUMAN/HOCOMOCOv11_core_HUMAN_mono_meme_format.meme	SUH_HUMAN.H11MO.0.A		VSYSTGGGAAV	6.76e-10	9.86e-7	3.96e-4	1459	5587	5587	5587	1.55	602	10.78	417	7.46
37	db/HUMAN/HOCOMOCOv11_core_HUMAN_mono_meme_format.meme	KLF15_HUMAN.H11MO.0.A		RGGGMGGRGVDGGGGGRGG	1.63e-9	1.29e-6	5.16e-4	790	5587	5587	5587	1.81	394	7.05	248	4.44
38	db/HUMAN/HOCOMOCOv11_core_HUMAN_mono_meme_format.meme	EGR2_HUMAN.H11MO.0.A		GRGRRKGWGKGGGHGGRG	1.19e-9	1.40e-6	5.61e-4	1170	5587	5587	5587	5.37	312	5.58	182	3.26
39	db/HUMAN/HOCOMOCOv11_core_HUMAN_mono_meme_format.meme	SP4_HUMAN.H11MO.0.A		SRGVARGRGGCGGRGCHDRR	1.36e-9	1.56e-6	6.26e-4	1144	5587	5587	5587	1.16	659	11.80	469	8.39
40	db/HUMAN/HOCOMOCOv11_core_HUMAN_mono_meme_format.meme	NFAC1_HUMAN.H11MO.0.B		AWGGAAARWVWGAMW	2.02e-9	2.54e-6	1.02e-3	1259	5587	5587	5587	1.45	562	10.06	388	6.94
41	db/HUMAN/HOCOMOCOv11_core_HUMAN_mono_meme_format.meme	TBX21_HUMAN.H11MO.0.A		GDGDRGGTGTGRV	3.19e-9	6.64e-6	2.66e-3	2079	5587	5587	5587	1.16	1030	18.44	802	14.35
42	db/HUMAN/HOCOMOCOv11_core_HUMAN_mono_meme_format.meme	WT1_HUMAN.H11MO.0.C		RGGVGGGGGAGGRGGVGGRG	1.15e-8	8.99e-6	3.60e-3	780	5587	5587	5587	1.27	459	8.22	309	5.53
43	db/HUMAN/HOCOMOCOv11_core_HUMAN_mono_meme_format.meme	TFDP1_HUMAN.H11MO.0.C		RRRRGGCGGGAARN	1.09e-8	9.06e-6	3.63e-3	835	5587	5587	5587	3.75	170	3.04	82	1.47
44	db/HUMAN/HOCOMOCOv11_core_HUMAN_mono_meme_format.meme	E2F6_HUMAN.H11MO.0.A		DGGGCGGGARRVR	9.07e-9	1.05e-5	4.21e-3	1158	5587	5587	5587	1.29	568	10.17	400	7.16
45	db/HUMAN/HOCOMOCOv11_core_HUMAN_mono_meme_format.meme	ELK1_HUMAN.H11MO.0.B		RCCGGAAGTGV	4.21e-8	1.29e-5	5.19e-3	307	5587	5587	5587	1.36	160	2.86	78	1.40
46	db/HUMAN/HOCOMOCOv11_core_HUMAN_mono_meme_format.meme	ZN341_HUMAN.H11MO.0.C		GRGGRRRRGGRGRRGGAASAGC	1.25e-8	1.61e-5	6.44e-3	1286	5587	5587	5587	4.89	381	6.82	245	4.39
47	db/HUMAN/HOCOMOCOv11_core_HUMAN_mono_meme_format.meme	PTF1A_HUMAN.H11MO.0.B		SCAGCTGBYBBYBYYCHC	1.43e-8	1.71e-5	6.84e-3	1195	5587	5587	5587	3.31	373	6.68	239	4.28
48	db/HUMAN/HOCOMOCOv11_core_HUMAN_mono_meme_format.meme	NFAC4_HUMAN.H11MO.0.C		DGGAAAAYTW	2.31e-8	1.82e-5	7.28e-3	785	5587	5587	5587	1.25	417	7.46	277	4.96
49	db/HUMAN/HOCOMOCOv11_core_HUMAN_mono_meme_format.meme	ELF3_HUMAN.H11MO.0.A		RAABVAGGAAGTRR	3.58e-8	1.83e-5	7.33e-3	510	5587	5587	5587	1.09	308	5.51	190	3.40
50	db/HUMAN/HOCOMOCOv11_core_HUMAN_mono_meme_format.meme	ELK4_HUMAN.H11MO.0.A		SVCCGGAAGTGV	7.13e-8	2.20e-5	8.80e-3	308	5587	5587	5587	1.07	198	3.54	107	1.92
51	db/HUMAN/HOCOMOCOv11_core_HUMAN_mono_meme_format.meme	MXI1_HUMAN.H11MO.0.A		VCACGTGGSNGSBGS	3.16e-8	2.47e-5	9.91e-3	781	5587	5587	5587	2.45	217	3.88	119	2.13
52	db/HUMAN/HOCOMOCOv11_core_HUMAN_mono_meme_format.meme	IRF1_HUMAN.H11MO.0.A		RAAANWGAAASTGAAASYRR	1.13e-7	2.49e-5	9.98e-3	221	5587	5587	5587	7.04	70	1.25	21	0.38
53	db/HUMAN/HOCOMOCOv11_core_HUMAN_mono_meme_format.meme	KLF5_HUMAN.H11MO.0.A		WGGGTGKGGCDGGG	2.82e-8	3.25e-5	1.30e-2	1152	5587	5587	5587	3.19	360	6.44	231	4.13
54	db/HUMAN/HOCOMOCOv11_core_HUMAN_mono_meme_format.meme	ZN263_HUMAN.H11MO.0.A		GGGAGGAGGRRGRGGRGGRR	4.06e-8	3.56e-5	1.43e-2	876	5587	5587	5587	1.27	514	9.20	361	6.46
55	db/HUMAN/HOCOMOCOv11_core_HUMAN_mono_meme_format.meme	OZF_HUMAN.H11MO.0.C		TTTTCATGGCTGMATARTATTCCA	1.88e-6	3.57e-5	1.43e-2	19	5587	5587	5587	11.7	19	0.34	0	0.00
56	db/HUMAN/HOCOMOCOv11_core_HUMAN_mono_meme_format.meme	OSR2_HUMAN.H11MO.0.C		GBYSCWGCTNCTGYDG	6.38e-8	7.32e-5	2.93e-2	1147	5587	5587	5587	1.08	657	11.76	487	8.72
57	db/HUMAN/HOCOMOCOv11_core_HUMAN_mono_meme_format.meme	EHF_HUMAN.H11MO.0.B		VWACSAGGAAGTDVS	2.06e-7	7.39e-5	2.96e-2	359	5587	5587	5587	1.3	206	3.69	116	2.08
58	db/HUMAN/HOCOMOCOv11_core_HUMAN_mono_meme_format.meme	NFAC2_HUMAN.H11MO.0.B		TGGAAAAWY	1.08e-7	7.93e-5	3.18e-2	733	5587	5587	5587	1.08	414	7.41	281	5.03
59	db/HUMAN/HOCOMOCOv11_core_HUMAN_mono_meme_format.meme	PRDM6_HUMAN.H11MO.0.C		RRRARGAAAAAAA	8.08e-8	8.14e-5	3.26e-2	1007	5587	5587	5587	1.25	516	9.24	366	6.55
60	db/HUMAN/HOCOMOCOv11_core_HUMAN_mono_meme_format.meme	ZN260_HUMAN.H11MO.0.C		TTTWTATGGCTGCATAGTATTCCA	3.76e-6	1.02e-4	4.07e-2	27	5587	5587	5587	141	18	0.32	0	0.00
61	db/HUMAN/HOCOMOCOv11_core_HUMAN_mono_meme_format.meme	OLIG2_HUMAN.H11MO.0.B		CCAKCTGYTYYYYWBCHB	1.23e-7	1.55e-4	6.21e-2	1259	5587	5587	5587	26.2	75	1.34	24	0.43
62	db/HUMAN/HOCOMOCOv11_core_HUMAN_mono_meme_format.meme	EGR1_HUMAN.H11MO.0.A		VDRDGCGKGGGYGGRRR	1.58e-7	1.73e-4	6.93e-2	1096	5587	5587	5587	2.6	370	6.62	246	4.40
63	db/HUMAN/HOCOMOCOv11_core_HUMAN_mono_meme_format.meme	NDF2_HUMAN.H11MO.0.B		RRCAGATGG	1.66e-7	1.79e-4	7.16e-2	1077	5587	5587	5587	2.41	407	7.28	277	4.96
64	db/HUMAN/HOCOMOCOv11_core_HUMAN_mono_meme_format.meme	ZFP28_HUMAN.H11MO.0.C		TTCTATTTCTTCTTGWGTCA	2.41e-6	2.65e-4	1.06e-1	110	5587	5587	5587	2.12	79	1.41	31	0.55
65	db/HUMAN/HOCOMOCOv11_core_HUMAN_mono_meme_format.meme	ZBT18_HUMAN.H11MO.0.C		KCCAGMTGTKB	2.89e-7	3.28e-4	1.32e-1	1135	5587	5587	5587	4.09	280	5.01	175	3.13
66	db/HUMAN/HOCOMOCOv11_core_HUMAN_mono_meme_format.meme	STAT3_HUMAN.H11MO.0.A		SAYTTCCMRGAA	7.40e-7	4.29e-4	1.72e-1	580	5587	5587	5587	2.01	184	3.29	103	1.84
67	db/HUMAN/HOCOMOCOv11_core_HUMAN_mono_meme_format.meme	STAT4_HUMAN.H11MO.0.A		YTTCYYRGMAV	7.69e-7	7.06e-4	2.83e-1	919	5587	5587	5587	1.39	400	7.16	278	4.98
68	db/HUMAN/HOCOMOCOv11_core_HUMAN_mono_meme_format.meme	ATOH1_HUMAN.H11MO.0.B		RRCAGMTGG	7.83e-7	7.13e-4	2.86e-1	911	5587	5587	5587	3.01	339	6.07	227	4.06
69	db/HUMAN/HOCOMOCOv11_core_HUMAN_mono_meme_format.meme	KLF3_HUMAN.H11MO.0.B		GGRGVDGGGCGGGGCYGGG	1.16e-6	8.83e-4	3.54e-1	763	5587	5587	5587	1.29	406	7.27	285	5.10
70	db/HUMAN/HOCOMOCOv11_core_HUMAN_mono_meme_format.meme	TFAP4_HUMAN.H11MO.0.A		YCAGCTGWKB	1.77e-6	1.22e-3	4.88e-1	687	5587	5587	5587	1.68	330	5.91	223	3.99
71	db/HUMAN/HOCOMOCOv11_core_HUMAN_mono_meme_format.meme	MAX_HUMAN.H11MO.0.A		VRGCACGTGG	2.68e-6	1.93e-3	7.75e-1	721	5587	5587	5587	6.64	74	1.32	28	0.50
72	db/HUMAN/HOCOMOCOv11_core_HUMAN_mono_meme_format.meme	RUNX1_HUMAN.H11MO.0.A		BYTGTGGTTWB	2.96e-6	1.94e-3	7.78e-1	657	5587	5587	5587	10.7	80	1.43	32	0.57
73	db/HUMAN/HOCOMOCOv11_core_HUMAN_mono_meme_format.meme	E2F1_HUMAN.H11MO.0.A		RRNKGGCGGGAARR	3.22e-6	1.97e-3	7.90e-1	612	5587	5587	5587	1.11	340	6.09	234	4.19
74	db/HUMAN/HOCOMOCOv11_core_HUMAN_mono_meme_format.meme	IRF4_HUMAN.H11MO.0.A		RAAWGRGGAASTGAAASY	6.54e-6	2.26e-3	9.06e-1	346	5587	5587	5587	1.5	187	3.35	112	2.00
75	db/HUMAN/HOCOMOCOv11_core_HUMAN_mono_meme_format.meme	IKZF1_HUMAN.H11MO.0.C		BTGGGARR	1.72e-6	2.99e-3	1.20e0	1738	5587	5587	5587	3.44	392	7.02	275	4.92
76	db/HUMAN/HOCOMOCOv11_core_HUMAN_mono_meme_format.meme	HEN1_HUMAN.H11MO.0.C		BGGGKMKCAGCTGCGKCCYY	1.79e-5	3.82e-3	1.53e0	214	5587	5587	5587	5.07	78	1.40	34	0.61
77	db/HUMAN/HOCOMOCOv11_core_HUMAN_mono_meme_format.meme	ZN770_HUMAN.H11MO.0.C		GGGAGGCYGAGGBRGGAGGATC	7.04e-6	3.94e-3	1.58e0	561	5587	5587	5587	1.6	331	5.92	230	4.12
78	db/HUMAN/HOCOMOCOv11_core_HUMAN_mono_meme_format.meme	FOXP1_HUMAN.H11MO.0.A		TBTGTTTMY	3.44e-6	4.01e-3	1.61e0	1167	5587	5587	5587	1.39	482	8.63	356	6.37
79	db/HUMAN/HOCOMOCOv11_core_HUMAN_mono_meme_format.meme	FOXO1_HUMAN.H11MO.0.A		KBBYTGTTTHCN	3.38e-6	4.78e-3	1.92e0	1418	5587	5587	5587	2.33	367	6.57	257	4.60
80	db/HUMAN/HOCOMOCOv11_core_HUMAN_mono_meme_format.meme	NDF1_HUMAN.H11MO.0.A		RRCAGATGGY	7.46e-6	5.43e-3	2.18e0	730	5587	5587	5587	1.93	320	5.73	221	3.96
81	db/HUMAN/HOCOMOCOv11_core_HUMAN_mono_meme_format.meme	ZIM3_HUMAN.H11MO.0.C		KTRGGTTTCTGTTKYYTKY	3.94e-5	5.77e-3	2.31e0	147	5587	5587	5587	6.36	41	0.73	12	0.21
82	db/HUMAN/HOCOMOCOv11_core_HUMAN_mono_meme_format.meme	IRF2_HUMAN.H11MO.0.A		RAAAVHGAAAGTGAAASTRV	4.01e-5	5.87e-3	2.35e0	147	5587	5587	5587	2.01	80	1.43	37	0.66
83	db/HUMAN/HOCOMOCOv11_core_HUMAN_mono_meme_format.meme	ZSC22_HUMAN.H11MO.0.C		RGKCWGAGGGMGGAGG	1.01e-5	7.10e-3	2.85e0	708	5587	5587	5587	1.58	342	6.12	241	4.31
84	db/HUMAN/HOCOMOCOv11_core_HUMAN_mono_meme_format.meme	SNAI2_HUMAN.H11MO.0.A		RRCAGGTGCN	2.25e-5	7.85e-3	3.15e0	351	5587	5587	5587	1.7	188	3.36	117	2.09
85	db/HUMAN/HOCOMOCOv11_core_HUMAN_mono_meme_format.meme	IRF8_HUMAN.H11MO.0.B		RAAARRGGAASTGAAASTDR	3.94e-5	1.01e-2	4.04e0	257	5587	5587	5587	1.94	128	2.29	72	1.29
86	db/HUMAN/HOCOMOCOv11_core_HUMAN_mono_meme_format.meme	ATF2_HUMAN.H11MO.0.B		RRTGABGTCAY	2.42e-5	1.33e-2	5.33e0	554	5587	5587	5587	4.43	93	1.66	45	0.81
87	db/HUMAN/HOCOMOCOv11_core_HUMAN_mono_meme_format.meme	STA5B_HUMAN.H11MO.0.A		YTTCYKRGAAAY	2.31e-5	1.34e-2	5.36e0	583	5587	5587	5587	1.2	296	5.30	206	3.69
88	db/HUMAN/HOCOMOCOv11_core_HUMAN_mono_meme_format.meme	SNAI1_HUMAN.H11MO.0.C		SCAGGTGK	1.96e-5	1.41e-2	5.64e0	723	5587	5587	5587	3.44	337	6.03	240	4.30
89	db/HUMAN/HOCOMOCOv11_core_HUMAN_mono_meme_format.meme	E2F4_HUMAN.H11MO.0.A		SRGGGCGGGAARD	2.88e-5	1.56e-2	6.25e0	546	5587	5587	5587	1.06	316	5.66	224	4.01
90	db/HUMAN/HOCOMOCOv11_core_HUMAN_mono_meme_format.meme	SP1_HUMAN.H11MO.0.A		VGGGGGCGGGGCCKGGGGGGGG	1.27e-4	2.02e-2	8.10e0	161	5587	5587	5587	2.94	75	1.34	36	0.64
91	db/HUMAN/HOCOMOCOv11_core_HUMAN_mono_meme_format.meme	FOXK1_HUMAN.H11MO.0.A		TGTTTMCHTT	1.66e-5	2.13e-2	8.54e0	1296	5587	5587	5587	2.11	352	6.30	252	4.51
92	db/HUMAN/HOCOMOCOv11_core_HUMAN_mono_meme_format.meme	STA5A_HUMAN.H11MO.0.A		TTCYRRGAAR	5.29e-5	2.28e-2	9.15e0	436	5587	5587	5587	1.15	233	4.17	157	2.81

## Sheet: S4 AME Nalm6
TABLE S4. Analysis of Motif Enrichment by AME for CBFA2T3 regions in Nalm6 cells for the suite MEME ( http://meme-suite.org//doc/ame-output-format.html.)
rank	motif_DB	motif_ID	motif_alt_ID	consensus	p-value	adj_p-value	E-value	tests	FASTA_max	pos	neg	PWM_min	TP	%TP	FP	%FP
1	db/HUMAN/HOCOMOCOv11_core_HUMAN_mono_meme_format.meme	TAF1_HUMAN.H11MO.0.A		RARRWGGCGGMGGMGR	3.14e-14	1.78e-11	7.16e-9	569	984	984	1968	1.77	198	20.12	194	9.86
2	db/HUMAN/HOCOMOCOv11_core_HUMAN_mono_meme_format.meme	SP4_HUMAN.H11MO.0.A		SRGVARGRGGCGGRGCHDRR	1.16e-13	6.85e-11	2.74e-8	588	984	984	1968	9.77	89	9.04	52	2.64
3	db/HUMAN/HOCOMOCOv11_core_HUMAN_mono_meme_format.meme	E2F4_HUMAN.H11MO.0.A		SRGGGCGGGAARD	2.18e-11	7.11e-9	2.85e-6	326	984	984	1968	3.1	76	7.72	46	2.34
4	db/HUMAN/HOCOMOCOv11_core_HUMAN_mono_meme_format.meme	TFDP1_HUMAN.H11MO.0.C		RRRRGGCGGGAARN	2.31e-11	9.72e-9	3.90e-6	420	984	984	1968	5.81	52	5.28	21	1.07
5	db/HUMAN/HOCOMOCOv11_core_HUMAN_mono_meme_format.meme	LYL1_HUMAN.H11MO.0.A		CCAKCTGYTYYCTB	1.39e-11	1.45e-8	5.81e-6	1041	984	984	1968	1.68	290	29.47	363	18.45
6	db/HUMAN/HOCOMOCOv11_core_HUMAN_mono_meme_format.meme	E2F7_HUMAN.H11MO.0.B		GDGGCGGGAARDR	5.01e-11	3.27e-8	1.31e-5	653	984	984	1968	2.19	172	17.48	178	9.04
7	db/HUMAN/HOCOMOCOv11_core_HUMAN_mono_meme_format.meme	TBP_HUMAN.H11MO.0.A		MTATAAAARS	4.42e-10	1.54e-7	6.19e-5	349	984	984	1968	8.07	44	4.47	17	0.86
8	db/HUMAN/HOCOMOCOv11_core_HUMAN_mono_meme_format.meme	ZN341_HUMAN.H11MO.0.C		GRGGRRRRGGRGRRGGAASAGC	2.95e-10	1.94e-7	7.78e-5	658	984	984	1968	1.42	272	27.64	346	17.58
9	db/HUMAN/HOCOMOCOv11_core_HUMAN_mono_meme_format.meme	ERG_HUMAN.H11MO.0.A		RRRSAGGAAGYGG	7.87e-10	3.47e-7	1.39e-4	441	984	984	1968	3.22	126	12.80	119	6.05
10	db/HUMAN/HOCOMOCOv11_core_HUMAN_mono_meme_format.meme	KLF6_HUMAN.H11MO.0.A		GSRRGGGHGGGGMHGGGRV	6.45e-10	4.40e-7	1.76e-4	682	984	984	1968	1.23	281	28.56	365	18.55
11	db/HUMAN/HOCOMOCOv11_core_HUMAN_mono_meme_format.meme	ELF5_HUMAN.H11MO.0.A		VGRASSAGGAAGTRV	2.26e-9	7.87e-7	3.16e-4	348	984	984	1968	29.1	34	3.46	10	0.51
12	db/HUMAN/HOCOMOCOv11_core_HUMAN_mono_meme_format.meme	BHA15_HUMAN.H11MO.0.B		SSAGCAGCTGG	2.44e-9	9.55e-7	3.83e-4	391	984	984	1968	13.3	61	6.20	37	1.88
13	db/HUMAN/HOCOMOCOv11_core_HUMAN_mono_meme_format.meme	SP2_HUMAN.H11MO.0.A		GGSSVGGGGGCGGGGCCDGSGS	2.63e-9	1.15e-6	4.63e-4	439	984	984	1968	1.24	198	20.12	233	11.84
14	db/HUMAN/HOCOMOCOv11_core_HUMAN_mono_meme_format.meme	ETS1_HUMAN.H11MO.0.A		RRRCMGGAAGTGG	6.51e-9	2.14e-6	8.56e-4	328	984	984	1968	2.89	109	11.08	101	5.13
15	db/HUMAN/HOCOMOCOv11_core_HUMAN_mono_meme_format.meme	KLF15_HUMAN.H11MO.0.A		RGGGMGGRGVDGGGGGRGG	1.11e-8	4.83e-6	1.94e-3	437	984	984	1968	1.22	198	20.12	239	12.14
16	db/HUMAN/HOCOMOCOv11_core_HUMAN_mono_meme_format.meme	VEZF1_HUMAN.H11MO.0.C		GGRRRRGRRGGAGGGGGRGRRR	8.41e-9	5.78e-6	2.32e-3	687	984	984	1968	13.8	119	12.09	116	5.89
17	db/HUMAN/HOCOMOCOv11_core_HUMAN_mono_meme_format.meme	HTF4_HUMAN.H11MO.0.A		DSCAGSTGKG	8.88e-9	5.95e-6	2.39e-3	670	984	984	1968	12.2	65	6.61	44	2.24
18	db/HUMAN/HOCOMOCOv11_core_HUMAN_mono_meme_format.meme	E2F1_HUMAN.H11MO.0.A		RRNKGGCGGGAARR	1.95e-8	6.85e-6	2.75e-3	351	984	984	1968	1.52	122	12.40	123	6.25
19	db/HUMAN/HOCOMOCOv11_core_HUMAN_mono_meme_format.meme	MYF6_HUMAN.H11MO.0.C		CASCTGC	1.83e-8	7.32e-6	2.94e-3	400	984	984	1968	25.9	35	3.56	13	0.66
20	db/HUMAN/HOCOMOCOv11_core_HUMAN_mono_meme_format.meme	PATZ1_HUMAN.H11MO.0.C		GGGGMGGGGGMKGGRRVGGVRG	1.32e-8	8.44e-6	3.38e-3	641	984	984	1968	31.3	61	6.20	40	2.03
21	db/HUMAN/HOCOMOCOv11_core_HUMAN_mono_meme_format.meme	ZBT17_HUMAN.H11MO.0.A		SRRGGWGGGGGAGGGGMRR	1.24e-8	9.20e-6	3.69e-3	741	984	984	1968	3.14	194	19.72	233	11.84
22	db/HUMAN/HOCOMOCOv11_core_HUMAN_mono_meme_format.meme	FOXP1_HUMAN.H11MO.0.A		TBTGTTTMY	2.85e-8	1.38e-5	5.55e-3	485	984	984	1968	1.1	204	20.73	253	12.86
23	db/HUMAN/HOCOMOCOv11_core_HUMAN_mono_meme_format.meme	ELK4_HUMAN.H11MO.0.A		SVCCGGAAGTGV	7.48e-8	1.44e-5	5.76e-3	192	984	984	1968	3.05	54	5.49	35	1.78
24	db/HUMAN/HOCOMOCOv11_core_HUMAN_mono_meme_format.meme	FOXK1_HUMAN.H11MO.0.A		TGTTTMCHTT	3.04e-8	1.56e-5	6.24e-3	512	984	984	1968	6.43	63	6.40	44	2.24
25	db/HUMAN/HOCOMOCOv11_core_HUMAN_mono_meme_format.meme	EGR2_HUMAN.H11MO.0.A		GRGRRKGWGKGGGHGGRG	2.81e-8	1.62e-5	6.48e-3	576	984	984	1968	8.38	88	8.94	76	3.86
26	db/HUMAN/HOCOMOCOv11_core_HUMAN_mono_meme_format.meme	ELF1_HUMAN.H11MO.0.A		VRACCCGGAAGTGS	6.83e-8	1.72e-5	6.91e-3	252	984	984	1968	7.28	48	4.88	28	1.42
27	db/HUMAN/HOCOMOCOv11_core_HUMAN_mono_meme_format.meme	EHF_HUMAN.H11MO.0.B		VWACSAGGAAGTDVS	1.06e-7	2.11e-5	8.45e-3	198	984	984	1968	1.19	99	10.06	95	4.83
28	db/HUMAN/HOCOMOCOv11_core_HUMAN_mono_meme_format.meme	ITF2_HUMAN.H11MO.0.C		DGCAGSTGKS	3.61e-8	2.80e-5	1.12e-2	777	984	984	1968	14.6	56	5.69	36	1.83
29	db/HUMAN/HOCOMOCOv11_core_HUMAN_mono_meme_format.meme	ETV2_HUMAN.H11MO.0.B		RRARRCAGGAARYRGS	1.45e-7	3.23e-5	1.29e-2	223	984	984	1968	1.92	92	9.35	86	4.37
30	db/HUMAN/HOCOMOCOv11_core_HUMAN_mono_meme_format.meme	ETV5_HUMAN.H11MO.0.C		RRRSAGGAARDGRV	4.51e-8	3.70e-5	1.48e-2	820	984	984	1968	3.1	172	17.48	203	10.32
31	db/HUMAN/HOCOMOCOv11_core_HUMAN_mono_meme_format.meme	GABPA_HUMAN.H11MO.0.A		GVVRCCGGAAGTGV	2.15e-7	4.61e-5	1.85e-2	214	984	984	1968	11.4	34	3.46	15	0.76
32	db/HUMAN/HOCOMOCOv11_core_HUMAN_mono_meme_format.meme	ELK1_HUMAN.H11MO.0.B		RCCGGAAGTGV	2.83e-7	5.54e-5	2.22e-2	196	984	984	1968	2.26	64	6.50	50	2.54
33	db/HUMAN/HOCOMOCOv11_core_HUMAN_mono_meme_format.meme	FLI1_HUMAN.H11MO.0.A		SRRGGMAGGAAGGRRRGR	1.58e-7	6.57e-5	2.63e-2	415	984	984	1968	96.9	29	2.95	10	0.51
34	db/HUMAN/HOCOMOCOv11_core_HUMAN_mono_meme_format.meme	ETV4_HUMAN.H11MO.0.B		VRCAGGAARBR	1.26e-7	8.98e-5	3.60e-2	714	984	984	1968	6.84	93	9.45	87	4.42
35	db/HUMAN/HOCOMOCOv11_core_HUMAN_mono_meme_format.meme	SNAI1_HUMAN.H11MO.0.C		SCAGGTGK	3.21e-7	9.61e-5	3.85e-2	299	984	984	1968	18.7	43	4.37	25	1.27
36	db/HUMAN/HOCOMOCOv11_core_HUMAN_mono_meme_format.meme	ZN467_HUMAN.H11MO.0.C		GGGGAGGGGRRGGRGRRGGRRR	2.54e-7	9.85e-5	3.95e-2	388	984	984	1968	2.32	148	15.04	172	8.74
37	db/HUMAN/HOCOMOCOv11_core_HUMAN_mono_meme_format.meme	PTF1A_HUMAN.H11MO.0.B		SCAGCTGBYBBYBYYCHC	2.13e-7	1.01e-4	4.05e-2	475	984	984	1968	4.63	101	10.26	100	5.08
38	db/HUMAN/HOCOMOCOv11_core_HUMAN_mono_meme_format.meme	ELF3_HUMAN.H11MO.0.A		RAABVAGGAAGTRR	5.27e-7	1.30e-4	5.20e-2	246	984	984	1968	1.55	99	10.06	100	5.08
39	db/HUMAN/HOCOMOCOv11_core_HUMAN_mono_meme_format.meme	TYY1_HUMAN.H11MO.0.A		CAARATGGCGGC	1.68e-6	1.30e-4	5.20e-2	77	984	984	1968	6.8	25	2.54	9	0.46
40	db/HUMAN/HOCOMOCOv11_core_HUMAN_mono_meme_format.meme	ZN281_HUMAN.H11MO.0.A		RGGWGGGGGAGGGGV	7.23e-7	2.49e-4	9.97e-2	344	984	984	1968	1.65	130	13.21	148	7.52
41	db/HUMAN/HOCOMOCOv11_core_HUMAN_mono_meme_format.meme	ELF2_HUMAN.H11MO.0.C		RAVCCGGAAGTGR	8.08e-7	2.58e-4	1.03e-1	319	984	984	1968	12	38	3.86	21	1.07
42	db/HUMAN/HOCOMOCOv11_core_HUMAN_mono_meme_format.meme	BC11A_HUMAN.H11MO.0.A		RAAAGAGGAAGTGARAV	5.63e-7	3.48e-4	1.40e-1	619	984	984	1968	1.67	215	21.85	286	14.53
43	db/HUMAN/HOCOMOCOv11_core_HUMAN_mono_meme_format.meme	E2F6_HUMAN.H11MO.0.A		DGGGCGGGARRVR	6.28e-7	3.53e-4	1.42e-1	562	984	984	1968	2.14	155	15.75	187	9.50
44	db/HUMAN/HOCOMOCOv11_core_HUMAN_mono_meme_format.meme	TBX21_HUMAN.H11MO.0.A		GDGDRGGTGTGRV	3.91e-7	3.57e-4	1.43e-1	914	984	984	1968	1.21	320	32.52	469	23.83
45	db/HUMAN/HOCOMOCOv11_core_HUMAN_mono_meme_format.meme	FEV_HUMAN.H11MO.0.B		GCVGGAAGYG	3.81e-7	3.77e-4	1.51e-1	990	984	984	1968	2.09	184	18.70	232	11.79
46	db/HUMAN/HOCOMOCOv11_core_HUMAN_mono_meme_format.meme	EGR1_HUMAN.H11MO.0.A		VDRDGCGKGGGYGGRRR	7.82e-7	4.13e-4	1.66e-1	529	984	984	1968	1.67	171	17.38	214	10.87
47	db/HUMAN/HOCOMOCOv11_core_HUMAN_mono_meme_format.meme	ETV1_HUMAN.H11MO.0.A		SRCCGGAAGYG	1.45e-6	4.50e-4	1.81e-1	311	984	984	1968	1.58	114	11.59	126	6.40
48	db/HUMAN/HOCOMOCOv11_core_HUMAN_mono_meme_format.meme	OSR2_HUMAN.H11MO.0.C		GBYSCWGCTNCTGYDG	1.14e-6	5.98e-4	2.40e-1	525	984	984	1968	9.4	63	6.40	52	2.64
49	db/HUMAN/HOCOMOCOv11_core_HUMAN_mono_meme_format.meme	SP3_HUMAN.H11MO.0.B		SGVVGGGGGCGGGGCBRGSS	1.03e-6	6.00e-4	2.41e-1	582	984	984	1968	1.21	234	23.78	322	16.36
50	db/HUMAN/HOCOMOCOv11_core_HUMAN_mono_meme_format.meme	ETS2_HUMAN.H11MO.0.B		RDVRGGAARVRRR	7.37e-7	6.36e-4	2.55e-1	863	984	984	1968	1.76	258	26.22	362	18.39
51	db/HUMAN/HOCOMOCOv11_core_HUMAN_mono_meme_format.meme	MAZ_HUMAN.H11MO.0.A		GGGGGAGGGGGDGRGRRRGRRG	9.86e-7	6.42e-4	2.58e-1	652	984	984	1968	2.27	215	21.85	289	14.68
52	db/HUMAN/HOCOMOCOv11_core_HUMAN_mono_meme_format.meme	ASCL1_HUMAN.H11MO.0.A		CHVCASCTGCYBYY	1.90e-6	8.03e-4	3.22e-1	422	984	984	1968	11.2	68	6.91	60	3.05
53	db/HUMAN/HOCOMOCOv11_core_HUMAN_mono_meme_format.meme	MYOG_HUMAN.H11MO.0.B		CHSCAGCTGYYYB	3.07e-6	9.27e-4	3.72e-1	302	984	984	1968	1.52	116	11.79	132	6.71
54	db/HUMAN/HOCOMOCOv11_core_HUMAN_mono_meme_format.meme	TFE2_HUMAN.H11MO.0.A		SMCAGCTGCWB	3.36e-6	1.28e-3	5.15e-1	383	984	984	1968	25.9	42	4.27	28	1.42
55	db/HUMAN/HOCOMOCOv11_core_HUMAN_mono_meme_format.meme	FOXA1_HUMAN.H11MO.0.A		TGTTTACWYWGB	8.03e-6	1.54e-3	6.18e-1	192	984	984	1968	1.15	90	9.15	96	4.88
56	db/HUMAN/HOCOMOCOv11_core_HUMAN_mono_meme_format.meme	FOXP2_HUMAN.H11MO.0.C		BTGTTTACH	5.41e-6	1.86e-3	7.45e-1	344	984	984	1968	1.43	119	12.09	139	7.06
57	db/HUMAN/HOCOMOCOv11_core_HUMAN_mono_meme_format.meme	FOXO1_HUMAN.H11MO.0.A		KBBYTGTTTHCN	3.14e-6	1.89e-3	7.59e-1	604	984	984	1968	7.61	55	5.59	44	2.24
58	db/HUMAN/HOCOMOCOv11_core_HUMAN_mono_meme_format.meme	FOXM1_HUMAN.H11MO.0.A		TGTTTRCTYWKB	5.14e-6	2.17e-3	8.72e-1	424	984	984	1968	6.76	51	5.18	40	2.03
59	db/HUMAN/HOCOMOCOv11_core_HUMAN_mono_meme_format.meme	ZBT18_HUMAN.H11MO.0.C		KCCAGMTGTKB	4.84e-6	2.19e-3	8.77e-1	452	984	984	1968	1.59	148	15.04	185	9.40
60	db/HUMAN/HOCOMOCOv11_core_HUMAN_mono_meme_format.meme	KLF12_HUMAN.H11MO.0.C		VGGGGCGGGGC	9.09e-6	2.55e-3	1.02e0	281	984	984	1968	17.1	27	2.74	13	0.66
61	db/HUMAN/HOCOMOCOv11_core_HUMAN_mono_meme_format.meme	OLIG2_HUMAN.H11MO.0.B		CCAKCTGYTYYYYWBCHB	6.11e-6	3.22e-3	1.29e0	527	984	984	1968	5.3	77	7.83	76	3.86
62	db/HUMAN/HOCOMOCOv11_core_HUMAN_mono_meme_format.meme	E2F3_HUMAN.H11MO.0.A		DDGGCGGGAAA	5.16e-6	3.36e-3	1.35e0	652	984	984	1968	1.83	163	16.57	210	10.67
63	db/HUMAN/HOCOMOCOv11_core_HUMAN_mono_meme_format.meme	ZFP42_HUMAN.H11MO.0.A		GGCMGCCATTTT	1.83e-5	4.12e-3	1.65e0	226	984	984	1968	12.7	27	2.74	14	0.71
64	db/HUMAN/HOCOMOCOv11_core_HUMAN_mono_meme_format.meme	ZN263_HUMAN.H11MO.0.A		GGGAGGAGGRRGRGGRGGRR	1.01e-5	4.20e-3	1.68e0	415	984	984	1968	9.29	80	8.13	82	4.17
65	db/HUMAN/HOCOMOCOv11_core_HUMAN_mono_meme_format.meme	MYOD1_HUMAN.H11MO.0.A		VCAGCTGYYBCYGBC	1.64e-5	4.70e-3	1.89e0	287	984	984	1968	128	10	1.02	0	0.00
66	db/HUMAN/HOCOMOCOv11_core_HUMAN_mono_meme_format.meme	TBX3_HUMAN.H11MO.0.C		DRAGGTGBSAR	7.36e-6	6.15e-3	2.47e0	839	984	984	1968	1.17	301	30.59	454	23.07
67	db/HUMAN/HOCOMOCOv11_core_HUMAN_mono_meme_format.meme	ATF1_HUMAN.H11MO.0.B		HRRTGACGYMA	3.05e-5	6.56e-3	2.63e0	216	984	984	1968	1.38	72	7.32	74	3.76
68	db/HUMAN/HOCOMOCOv11_core_HUMAN_mono_meme_format.meme	FOXA2_HUMAN.H11MO.0.A		TGTTTACWYWGB	4.13e-5	7.15e-3	2.87e0	174	984	984	1968	5.36	41	4.17	32	1.63
69	db/HUMAN/HOCOMOCOv11_core_HUMAN_mono_meme_format.meme	WT1_HUMAN.H11MO.0.C		RGGVGGGGGAGGRGGVGGRG	1.83e-5	7.45e-3	2.99e0	409	984	984	1968	6.8	88	8.94	96	4.88
70	db/HUMAN/HOCOMOCOv11_core_HUMAN_mono_meme_format.meme	ATOH1_HUMAN.H11MO.0.B		RRCAGMTGG	2.09e-5	7.51e-3	3.01e0	361	984	984	1968	21.3	43	4.37	33	1.68
71	db/HUMAN/HOCOMOCOv11_core_HUMAN_mono_meme_format.meme	FOXO3_HUMAN.H11MO.0.B		BYTGTTTACH	2.99e-5	7.78e-3	3.12e0	261	984	984	1968	1.42	92	9.35	104	5.28
72	db/HUMAN/HOCOMOCOv11_core_HUMAN_mono_meme_format.meme	NDF2_HUMAN.H11MO.0.B		RRCAGATGG	1.97e-5	8.94e-3	3.58e0	455	984	984	1968	13.6	47	4.78	38	1.93
73	db/HUMAN/HOCOMOCOv11_core_HUMAN_mono_meme_format.meme	SP1_HUMAN.H11MO.0.A		VGGGGGCGGGGCCKGGGGGGGG	8.28e-5	9.47e-3	3.80e0	115	984	984	1968	1.66	58	5.89	57	2.90
74	db/HUMAN/HOCOMOCOv11_core_HUMAN_mono_meme_format.meme	RUNX1_HUMAN.H11MO.0.A		BYTGTGGTTWB	4.64e-5	1.19e-2	4.77e0	258	984	984	1968	1.39	96	9.76	112	5.69
75	db/HUMAN/HOCOMOCOv11_core_HUMAN_mono_meme_format.meme	PRDM6_HUMAN.H11MO.0.C		RRRARGAAAAAAA	3.09e-5	1.28e-2	5.13e0	417	984	984	1968	1.55	149	15.14	196	9.96
76	db/HUMAN/HOCOMOCOv11_core_HUMAN_mono_meme_format.meme	NFAC1_HUMAN.H11MO.0.B		AWGGAAARWVWGAMW	3.39e-5	1.83e-2	7.34e0	545	984	984	1968	1.26	207	21.04	296	15.04
